# Supplementary material for: Theoretical adequacy, methodological quality and efficacy of online interventions targeting resilience: a systematic review and meta-analysis
Source: Eur J Public Health. 2021 Jul 7;31(Suppl 1):i11–8. doi: 10.1093/eurpub/ckaa255 (PMC8266533; doi:10.1093/eurpub/ckaa255)
Supplement: ckaa255_Supplementary_Data [file ckaa255_supplementary_data.zip]

Archive with 17 entries (16 files):
- ckaa255-suppl_data/
- ckaa255-suppl_data/S10_Subgroup_Control.tif
- ckaa255-suppl_data/S11_Subgroup_RoBGroup.tif
- ckaa255-suppl_data/S12_Subgroup_TheoryResilience.tif
- ckaa255-suppl_data/S13_Subgroup_DesignOfIntervention.tif
- ckaa255-suppl_data/S14_Subgroup_Assesment.tif
- ckaa255-suppl_data/S15_Additional information.docx
- ckaa255-suppl_data/S16_References of studies included.docx
- ckaa255-suppl_data/S1_Search strategy for the electronic databases.docx
- ckaa255-suppl_data/S2_Criteria for assessing the theoretical appropriateness (1).tif
- ckaa255-suppl_data/S3_Summary of characteristics of studies included.docx
- ckaa255-suppl_data/S4_Flowchart.tiff
- ckaa255-suppl_data/S5_SensitivityAnalysis_Direct.tif
- ckaa255-suppl_data/S6_ Forest plot for the effect sizes of the resilience interventions (all outliers removed).tiff
- ckaa255-suppl_data/S7_LeaveOneOut.tif
- ckaa255-suppl_data/S8_ Contour-enhanced Funnel Plot of Standard Error by Hedges g.tif
- ckaa255-suppl_data/S9_Subgroup_Participants.tif
